# Supplementary material for: The Effect of Grouper Bone Nano-Calcium (GBN) and Medium-Chain Triglyceride (MCT) Supplementation on the Ovariectomized Rats
Source: J Nutr Metab. 2024 Nov 15;2024:4832594. doi: 10.1155/jnme/4832594 (PMC11585367; doi:10.1155/jnme/4832594)
Supplement: Supporting Information — Additional supporting information can be found online in the Supporting Information section. [file 4832594.f1.zip]

Archive with 3 entries (3 files):
- 23-10-24 Data for bones graphic.xlsx
- 23-10-24-Rats Treatment Data.xlsx
- 23-10-24-Supplementary Files.docx
