# Supplementary material for: The Effect of Grouper Bone Nano-Calcium (GBN) and Medium-Chain Triglyceride (MCT) Supplementation on the Ovariectomized Rats
Source: J Nutr Metab. 2024 Nov 15;2024:4832594. doi: 10.1155/jnme/4832594 (PMC11585367; doi:10.1155/jnme/4832594)
Supplement: Supporting Information — Additional supporting information can be found online in the Supporting Information section. [file 4832594.f1.zip › 23-10-24 Data for bones graphic.xlsx]

## Sheet: Tb Thickness
		OX-C	OX-D	OX-1	OX-2		Upper 15, 17, and 20%		Planar			VOI
Planar	0.15	0.2464	0.2244	0.2606	0.2664				0.15	0.175	0.2	Upper 15-20%
	0.175	0.1887	0.1781	0.2131	0.2188			OX-C	0.2464	0.1887	0.2097	0.3067
	0.2	0.2097	0.1915	0.2019	0.2543			OX-D	0.2244	0.1781	0.1915	0.2367
VOI	Upper 15-20%	0.3067	0.2367	0.32	0.36			OX-1	0.2606	0.2131	0.2019	0.32
								OX-2	0.2664	0.2188	0.2543	0.36
SD
		OX-C	OX-D	OX-1	OX-2				Planar			VOI
Planar	0.15	0.008	0.03865	0.1612	0.2081				0.15	0.175	0.2	Upper 15-20%
	0.175	0.0942	0.1131	0.01116	0.027			OX-C	0.008	0.00942	0.02693	0.01155
	0.2	0.02693	0.018	0.01553	0.06686			OX-D	0.03865	0.01131	0.018	0.05859
VOI	Upper 15-20%	0.01155	0.05859	0.1732	0.5292			OX-1	0.01612	0.01116	0.01553	0.01732
								OX-2	0.02081	0.027	0.06686	0.05292
		OX-C	OX-D	OX-1	OX-2
Planar	0.4	0.4718	0.4277	0.4742	0.5338		Middle 40, 42.5, and 45%		Planar			VOI
	0.425	0.4625	0.4673	0.4728	0.535				0.4	0.425	0.45	Middle 40-45%
	0.45	0.4745	0.4657	0.4678	0.5176			OX-C	0.4718	0.4625	0.4745	0.5233
VOI	Middle 40-45%	0.5233	0.3533	0.5633	0.6167			OX-D	0.4277	0.4673	0.4657	0.3533
								OX-1	0.4742	0.4728	0.4678	0.5633
SD								OX-2	0.5338	0.535	0.5176	0.6167
		OX-C	OX-D	OX-1	OX-2
Planar	0.4	0.01997	0.05021	0.01727	0.5478				Planar			VOI
	0.425	0.0015	0.02387	0.01849	0.06562				0.4	0.425	0.45	Middle 40-45%
	0.45	0.01012	0.01877	0.03865	0.063			OX-C	0.01997	0.0015	0.01012	0.0462
VOI	Middle 40-45%	0.0462	0.127	0.01528	0.0896			OX-D	0.05021	0.02387	0.01877	0.0127
								OX-1	0.01727	0.01849	0.03865	0.01528
								OX-2	0.05478	0.06562	0.063	0.0896
		OX-C	OX-D	OX-1	OX-2
Planar	0.64	0.4413	0.4182	0.4438	0.5045		Lower 64, 66,5, and 69%		Planar			VOI
	0.665	0.4336	0.4025	0.4376	0.5013				0.64	0.665	0.69	Lower 64-69%
	0.69	0.414	0.4023	0.4281	0.4853			OX-C	0.4413	0.4336	0.414	0.4267
VOI	Lower 64-69%	0.4267	0.4	0.52	0.5367			OX-D	0.4182	0.4025	0.4023	0.4
								OX-1	0.4438	0.4376	0.4281	0.52
SD								OX-2	0.5045	0.5013	0.4853	0.5367
		OX-C	OX-D	OX-1	OX-2
Planar	0.64	0.04338	0.01925	0.02426	0.4933
	0.665	0.04856	0.0164	0.02335	0.04579				Planar			VOI
	0.69	0.05653	0.02367	0.0184	0.04346				0.64	0.665	0.69	Lower 64-69%
VOI	Lower 64-69%	0.05132	0.06928	0.04583	0.5774			OX-C	0.04338	0.04856	0.05653	0.05132
								OX-D	0.01925	0.0164	0.02367	0.06928
								OX-1	0.02426	0.02335	0.0184	0.04583
								OX-2	0.04933	0.04579	0.04346	0.05774

## Sheet: Tb Number
		OX-C	OX-D	OX-1	OX-2		Upper 15, 17, and 20%		Planar			VOI
Planar	0.15	2.3084	2.5221	2.4061	2.3188				0.15	0.175	0.2	Upper 15-20%
	0.175	2.6761	2.7304	2.6378	2.6187			OX-C	2.3084	2.6761	2.5074	1.61
	0.2	2.5074	2.4326	2.7676	2.2759			OX-D	2.5221	2.7304	2.4326	1.7567
VOI	Upper 15-20%	1.61	1.7567	1.7433	1.5933			OX-1	2.4061	2.6378	2.7676	1.7433
								OX-2	2.3188	2.6187	2.2759	1.5933
SD
		OX-C	OX-D	OX-1	OX-2				Planar			VOI
Planar	0.15	0.06	0.146	0.157	0.06368				0.15	0.175	0.2	Upper 15-20%
	0.175	0.1327	0.11083	0.05238	0.32162			OX-C	0.06	0.1327	0.323	0.085
	0.2	0.323	0.3742	0.1235	0.5091			OX-D	0.146	0.11083	0.3742	0.2136
VOI	Upper 15-20%	0.085	0.2136	0.09292	0.26274			OX-1	0.157	0.05238	0.1235	0.09292
								OX-2	0.06368	0.32162	0.5091	0.26274
		OX-C	OX-D	OX-1	OX-2		Middle 40, 42.5, and 45%		Planar			VOI
Planar	0.4	1.3834	1.4859	0.9803	1.2754				0.4	0.425	0.45	Middle 40-45%
	0.425	0.9859	1.3562	1.3773	1.2745			OX-C	1.3834	0.9859	0.9647	1.2067
	0.45	0.9647	1.3675	1.41	1.2858			OX-D	1.4859	1.3562	1.3675	1.4933
VOI	Middle 40-45%	1.2067	1.4933	1.1467	1.0667			OX-1	0.9803	1.3773	1.41	1.1467
								OX-2	1.2754	1.2745	1.2858	1.0667
SD
		OX-C	OX-D	OX-1	OX-2				Planar			VOI
Planar	0.4	0.1283	0.13769	0.627	0.1084				0.4	0.425	0.45	Middle 40-45%
	0.425	0.62957	0.02742	0.03108	0.1251			OX-C	0.01283	0.62957	0.6105	0.6351
	0.45	0.6105	0.005	0.0394	0.139			OX-D	0.13769	0.02742	0.005	0.306
VOI	Middle 40-45%	0.6351	0.306	0.035	0.11015			OX-1	0.627	0.03108	0.0394	0.035
								OX-2	0.1084	0.1251	0.139	0.11015
		OX-C	OX-D	OX-1	OX-2		Lower 64, 66,5, and 69%		Planar			VOI
Planar	0.64	1.3761	1.0037	1.3431	1.2873				0.64	0.665	0.69	Lower 64-69%
	0.665	0.9885	1.3655	1.3474	1.2941			OX-C	1.3761	0.9885	1.3795	1.2533
	0.69	1.3795	0.9686	1.3493	1.3078			OX-D	1.0037	1.3655	0.9686	1.3967
VOI	Lower 64-69%	1.2533	1.3967	1.1767	1.17			OX-1	1.3431	1.3474	1.3493	1.1767
								OX-2	1.2873	1.2941	1.3078	1.17
SD
		OX-C	OX-D	OX-1	OX-2				Planar			VOI
Planar	0.64	0.05014	0.63643	0.01982	0.12271				0.64	0.665	0.69	Lower 64-69%
	0.665	0.61997	0.05543	0.01213	0.12805			OX-C	0.05014	0.61997	0.04505	0.04619
	0.69	0.04505	0.60627	0.0055	0.1295			OX-D	0.63643	0.05543	0.60627	0.40377
VOI	Lower 64-69%	0.04619	0.40377	0.04933	0.0458			OX-1	0.01982	0.01213	0.0055	0.04933
								OX-2	0.12271	0.12805	0.1295	0.0458

## Sheet: Tb Separation
		OX-C	OX-D	OX-1	OX-2		Upper 15, 17, and 20%		Planar			VOI
Planar	0.15	0.187	0.173	0.1561	0.1651				0.15	0.175	0.2	Upper 15-20%
	0.175	0.1856	0.1886	0.1661	0.1672			OX-C	0.187	0.1856	0.1936	0.4367
	0.2	0.1936	0.2258	0.1599	0.2022			OX-D	0.173	0.1886	0.2258	0.3833
VOI	Upper 15-20%	0.4367	0.3833	0.3867	0.4233			OX-1	0.1561	0.1661	0.1599	0.3867
								OX-2	0.1651	0.1672	0.2022	0.4233
SD
		OX-C	OX-D	OX-1	OX-2				Planar			VOI
Planar	0.15	0.00473	0.02184	0.02184	0.3224				0.15	0.175	0.2	Upper 15-20%
	0.175	0.02312	0.0082	0.00557	0.02619			OX-C	0.00473	0.02312	0.02931	0.06429
	0.2	0.02931	0.4328	0.00221	0.4988			OX-D	0.02184	0.0082	0.04328	0.02309
VOI	Upper 15-20%	0.06429	0.2309	0.02887	0.06807			OX-1	0.02184	0.00557	0.00221	0.02887
								OX-2	0.03224	0.02619	0.04988	0.06807
		OX-C	OX-D	OX-1	OX-2		Middle 40, 42.5, and 45%		Planar			VOI
Planar	0.4	0.2511	0.249	0.6387	0.2542				0.4	0.425	0.45	Middle 40-45%
	0.425	0.648	0.2703	0.2535	0.2549			OX-C	0.2626	0.2727	0.282	1.2204
	0.45	0.6447	0.2656	0.2416	0.2665			OX-D	0.2407	0.2544	0.2565	1.2157
VOI	Middle 40-45%	1.1667	0.6933	1.1567	1.2067			OX-1	0.2459	0.2535	0.25	1.1592
								OX-2	0.2657	0.2708	0.2724	1.2942
SD
		OX-C	OX-D	OX-1	OX-2				Planar			VOI
Planar	0.4	0.01439	0.01072	0.64315	0.0269				0.4	0.425	0.45	Middle 40-45%
	0.425	0.64	0.01598	0.01553	0.028			OX-C	0.02939	0.02146	0.01104	0.05638
	0.45	0.62664	0.02129	0.02965	0.02731			OX-D	0.0185	0.0296	0.04342	0.07914
VOI	Middle 40-45%	0.0451	0.49075	0.0493	0.065			OX-1	0.1359	0.01553	0.0088	0.04844
								OX-2	0.0747	0.01197	0.02001	0.09256
		OX-C	OX-D	OX-1	OX-2		Lower 64, 66,5, and 69%		Planar			VOI
Planar	0.64	0.2861	0.6855	0.3008	0.2773				0.64	0.665	0.69	Lower 64-69%
	0.665	0.6827	0.3306	0.3047	0.2768			OX-C	0.3167	0.3106	0.3308	1.1998
	0.69	0.3114	0.728	0.313	0.2846			OX-D	0.2836	0.2899	0.3028	1.1701
VOI	Lower 64-69%	1.1733	0.9333	1.2433	1.24			OX-1	0.3008	0.3047	0.313	1.2465
								OX-2	0.2975	0.3035	0.3153	1.2465
SD
		OX-C	OX-D	OX-1	OX-2				Planar			VOI
Planar	0.64	0.01714	0.63039	0.01991	0.04783				0.64	0.665	0.69	Lower 64-69%
	0.665	0.65896	0.0343	0.02123	0.05029			OX-C	0.01766	0.03784	0.01262	0.06905
	0.69	0.03648	0.63077	0.01965	0.04791			OX-D	0.06263	0.07216	0.08	0.11683
VOI	Lower 64-69%	0.09238	0.47816	0.04041	0.04583			OX-1	0.01991	0.02123	0.01965	0.04756
								OX-2	0.02591	0.03096	0.03564	0.04756

## Sheet: Bone Vol
		OX-C	OX-D	OX-1	OX-2		Upper 15, 17, and 20%		Planar			VOI
Planar	0.15	56.8467	56.266	62.5825	61.845				0.15	0.175	0.2	Upper 15-20%
	0.175	50.53	48.5562	56.1766	56.7477			OX-C	56.8467	50.53	52.0573	49.61
	0.2	52.0573	46.1345	55.739	55.6554			OX-D	56.266	48.5562	46.1345	49.1267
VOI	Upper 15-20%	49.61	49.1267	56.5933	56.6467			OX-1	62.5825	56.1766	55.739	56.5933
								OX-2	61.845	56.7477	55.6554	56.6467
SD
		OX-C	OX-D	OX-1	OX-2				Planar			VOI
Planar	0.15	0.8212	7.172	2.862	6.411				0.15	0.175	0.2	Upper 15-20%
	0.175	4.16687	1.749	1.9964	2.22338			OX-C	0.8212	4.16687	2.568	2.103
	0.2	2.568	2.6814	1.751	2.36765			OX-D	7.172	1.749	2.6814	2.24502
VOI	Upper 15-20%	2.103	2.24502	0.57449	2.7335			OX-1	2.862	1.9964	1.751	0.57449
								OX-2	6.411	2.22338	2.36765	2.7335
		OX-C	OX-D	OX-1	OX-2		Middle 40, 42.5, and 45%		Planar			VOI
Planar	0.4	65.2514	63.0902	64.2631	67.7234				0.4	0.425	0.45	Middle 40-45%
	0.425	62.969	63.3393	65.0959	67.6619			OX-C	65.2514	62.969	63.3	63.1
	0.45	63.3	63.6883	65.9	65.98			OX-D	63.0902	63.3393	63.6883	51.2767
VOI	Middle 40-45%	63.1	51.2767	64.72	65.3			OX-1	64.2631	65.0959	65.9	64.72
								OX-2	67.7234	67.6619	65.98	65.3
SD
		OX-C	OX-D	OX-1	OX-2				Planar			VOI
Planar	0.4	2.24175	2.01442	2.99234	2.5895				0.4	0.425	0.45	Middle 40-45%
	0.425	1.93	2.44939	2.02754	2.98767			OX-C	2.24175	1.93	1.705	2.038
	0.45	1.705	2.77979	4.48	0.917			OX-D	2.01442	2.44939	2.77979	7.77
VOI	Middle 40-45%	2.038	7.77	1.241	1.941			OX-1	2.99234	2.02754	4.48	1.241
								OX-2	2.5895	2.98767	0.917	1.941
		OX-C	OX-D	OX-1	OX-2		Lower 64, 66,5, and 69%		Planar			VOI
Planar	0.64	60.583	57.942	59.59	64.613				0.64	0.665	0.69	Lower 64-69%
	0.665	59.6389	54.961	58.9459	64.5394			OX-C	60.583	59.6389	56.956	56.8033
	0.69	56.956	54.9765	57.768	63.14			OX-D	57.942	54.961	54.9765	54.4567
VOI	Lower 64-69%	56.8033	54.4567	61.23	62.7933			OX-1	59.59	58.9459	57.768	61.23
								OX-2	64.613	64.5394	63.14	62.7933
SD
		OX-C	OX-D	OX-1	OX-2				Planar			VOI
Planar	0.64	3.68	4.45735	2.833	4.03774				0.64	0.665	0.69	Lower 64-69%
	0.665	5.3029	3.12068	2.92836	3.83759			OX-C	3.68	5.3029	6.04217	3.62912
	0.69	6.04217	6.0429	2.5712	3.3298			OX-D	4.45735	3.12068	6.0429	3.76214
VOI	Lower 64-69%	3.62912	3.76214	3.29096	5.089			OX-1	2.833	2.92836	2.5712	3.29096
								OX-2	4.03774	3.83759	3.3298	5.089

## Sheet: BMD
		OX-C	OX-D	OX-1	OX-2		Upper 15, 17, and 20%		Planar			VOI
Planar	0.15	123.198	119.256	123.421	126.202				0.15	0.175	0.2	Upper 15-20%
	0.175	116.963	111.796	117.87	121.111			OX-C	123.198	116.963	111.758	113.837
	0.2	111.758	119.913	117.77	124.827			OX-D	119.256	111.796	119.913	114.463
VOI	Upper 15-20%	113.837	114.463	117.607	123.4			OX-1	123.421	117.87	117.77	117.607
								OX-2	126.202	121.111	124.827	123.4
SD
		OX-C	OX-D	OX-1	OX-2				Planar			VOI
Planar	0.15	10.573	7.08228	2.08288	10.3345				0.15	0.175	0.2	Upper 15-20%
	0.175	4.41208	8.16672	1.58855	3.5			OX-C	10.573	4.41208	4.952	6.06337
	0.2	4.952	9.6522	5.833	6.2542			OX-D	7.08228	8.16672	9.6522	9.16952
VOI	Upper 15-20%	6.06337	9.16952	2.43642	6.011			OX-1	2.08288	1.58855	5.833	2.43642
								OX-2	10.3345	3.5	6.2542	6.011
		OX-C	OX-D	OX-1	OX-2		Middle 40, 42.5, and 45%		Planar			VOI
Planar	0.4	157.864	149.546	157.51	163.886				0.4	0.425	0.45	Middle 40-45%
	0.425	160.953	156.56	166.32	170			OX-C	157.864	160.953	169.82	157.81
	0.45	169.82	158.39	171.355	172.904			OX-D	149.546	156.56	158.39	133.327
VOI	Middle 40-45%	157.81	133.327	160.11	167.117			OX-1	157.51	166.32	171.355	160.11
								OX-2	163.886	170	172.904	167.117
SD
		OX-C	OX-D	OX-1	OX-2				Planar			VOI
Planar	0.4	5.1075	11.8674	9.639	3.275				0.4	0.425	0.45	Middle 40-45%
	0.425	10.328	8.613	6.867	4.134			OX-C	5.1075	10.328	8.706	5.157
	0.45	8.706	0.8948	6.0975	2.01			OX-D	11.8674	8.613	0.8948	14.578
VOI	Middle 40-45%	5.157	14.578	8.467	2.519			OX-1	9.639	6.867	6.0975	8.467
								OX-2	3.275	4.134	2.01	2.519
		OX-C	OX-D	OX-1	OX-2		Lower 64, 66,5, and 69%		Planar			VOI
Planar	0.64	179.543	171.21	178.103	182.232				0.64	0.665	0.69	Lower 64-69%
	0.665	178.667	173.33	176.808	181.795			OX-C	179.543	178.667	181.487	169.923
	0.69	181.487	166.625	174.489	180.744			OX-D	171.21	173.33	166.625	167.37
VOI	Lower 64-69%	169.923	167.37	169.67	178.49			OX-1	178.103	176.808	174.489	169.67
								OX-2	182.232	181.795	180.744	178.49
SD
		OX-C	OX-D	OX-1	OX-2				Planar			VOI
Planar	0.64	6.7769	6.14	3.698	3.17916				0.64	0.665	0.69	Lower 64-69%
	0.665	14.1001	1.20329	3.80143	3.6224			OX-C	6.7769	14.1001	7.57598	6.50674
	0.69	7.57598	6.42473	4.2327	4.13817			OX-D	6.14	1.20329	6.42473	4.5838
VOI	Lower 64-69%	6.50674	4.5838	3.54	4.5			OX-1	3.698	3.80143	4.2327	3.54
								OX-2	3.17916	3.6224	4.13817	4.5

## Sheet: Histo_Tb Thickness
		Trabecular Thickness	SD
	OX-C	0.7145	0.1615
	OX-D	0.5921	0.01538
	OX-1	0.6343	0.12898
	OX-2	0.7175	0.10754

## Sheet: Histo-Bone Volume
		Bone Volume	SD
	OX-C	30.38	6.9917
	OX-D	27.116	7.69197
	OX-1	34.11	6.94174
	OX-2	34.636	12.9554

## Sheet: Data Fisik Tulang
		Weight (g)	SD		Length (mm)			Thickness (mm)			Ultimate Strength (N)
	OX-C	0.2939	0.00926	OX-C	30.8925	1.01646	OX-C	2.8925	0.09223	OX-C	34.4725	11.6027
	OX-D	0.2747	0.01729	OX-D	30.102	0.91593	OX-D	2.81	0.10677	OX-D	31.022	7.72872
	OX-1	0.2917	0.0112	OX-1	30.7688	0.33575	OX-1	2.9125	0.12418	OX-1	51.8187	5.54877
	OX-2	0.3213	0.07455	OX-2	31.605	2.09448	OX-2	2.9725	0.28907	OX-2	58.5488	16.6554
