# Supplementary material for: The Effect of Grouper Bone Nano-Calcium (GBN) and Medium-Chain Triglyceride (MCT) Supplementation on the Ovariectomized Rats
Source: J Nutr Metab. 2024 Nov 15;2024:4832594. doi: 10.1155/jnme/4832594 (PMC11585367; doi:10.1155/jnme/4832594)
Supplement: Supporting Information — Additional supporting information can be found online in the Supporting Information section. [file 4832594.f1.zip › 23-10-24-Rats Treatment Data.xlsx]

## Sheet: Rat's Weight Gain
		Weeks
	Diet Groups	0	1	2	3	4	5	6	7	8
	OX-C	174.4	181.4	186.8	195.6	203.8	211.4	219.6	228.2	236
	OX-D	179.6	186.6	190	194.4	198.2	202	206.4	210.4	213
	OX-1	175.4	182.4	188	196.8	204	212.2	220	232.8	244.2
	OX-2	174.8	182	187.8	196.8	204.4	212.8	220.2	233	244.2

## Sheet: Calcium
							0	4	8
	OX-C.1	11.551	11.5129	11.3688		OX-C	10.3102	10.2066	10.0456				0	4	8
	OX-C.2	9.38776	9.29889	9.12548		OX-D	10.3102	6.73801	6.06084			OX-C	10.3102	10.2066	10.0456
	OX-C.3	11.4694	11.4391	11.3308		OX-1	9.77143	9.34317	10.1369			OX-D	10.3102	6.73801	6.06084
	OX-C.4	9.67347	9.44649	9.23954		OX-2	10.5796	10.0959	10.943			OX-1	9.77143	9.34317	10.1369
	OX-C.5	9.46939	9.33579	9.1635								OX-2	10.5796	10.0959	10.943
	OX-D.1	9.55102	6.82657	6.12167
	OX-D.2	10.8571	6.53137	5.89354
	OX-D.3	9.91837	7.01107	6.23574
	OX-D.4	11.3469	6.75277	6.08365
	OX-D.5	9.87755	6.56827	5.96958
	OX-1.1	10.0816	9.5572	10.3042
	OX-1.2	9.18367	8.85609	9.69582
	OX-1.3	9.83673	9.37269	10.1901
	OX-1.4	10.0408	9.631	10.3802
	OX-1.5	9.71429	9.29889	10.1141
	OX-2.1	11.7143	11.0332	11.9011
	OX-2.2	10.7755	10.2583	11.3308
	OX-2.3	10.1224	9.7786	10.6464
	OX-2.4	9.63265	9.37269	10.1901
	OX-2.5	10.6531	10.0369	10.6464

## Sheet: Phosphorous
	OX-C.1	7.34597	7.31518	7.28846		OX-C	7.63033	7.55253	7.44615			0	4	8
	OX-C.2	7.58294	7.49027	7.44231		OX-D	7.69194	5.43969	5.10769		OX-C	7.63033	7.55253	7.44615
	OX-C.3	7.63033	7.56809	7.55769		OX-1	8.03318	7.90272	7.95		OX-D	7.69194	5.43969	5.10769
	OX-C.4	8.12796	7.9572	7.53846		OX-2	7.84834	7.75097	7.91154		OX-1	8.03318	7.90272	7.95
	OX-C.5	7.46445	7.43191	7.40385							OX-2	7.84834	7.75097	7.91154
	OX-D.1	7.65403	5.38911	5.05769
	OX-D.2	7.70142	5.46693	5.13462
	OX-D.3	7.32227	5.1751	4.88462
	OX-D.4	7.72512	5.44747	5.11538
	OX-D.5	8.05687	5.71984	5.34615
	OX-1.1	8.08057	7.93774	7.98077
	OX-1.2	7.98578	7.82101	7.88462
	OX-1.3	8.03318	7.89883	7.94231
	OX-1.4	8.10427	7.97665	8
	OX-1.5	7.96209	7.87938	7.94231
	OX-2.1	7.77251	7.64591	7.78846
	OX-2.2	8.03318	7.89883	8
	OX-2.3	8.05687	7.91829	8.07692
	OX-2.4	7.72512	7.72374	7.88462
	OX-2.5	7.65403	7.56809	7.80769

## Sheet: ALP
							0	4	8			0	4	8
	OX-C.1	45.4905	46.869	45.4905		OX-C	44.9391	46.3176	44.3877		OX-C	44.9391	46.3176	1900-02-13 09:18:17
	OX-C.2	46.869	48.2475	46.869		OX-D	44.112	72.7848	74.1633		OX-D	44.112	72.7848	74.1633
	OX-C.3	45.4905	46.869	44.112		OX-1	45.2148	46.5933	45.2148		OX-1	45.2148	46.5933	45.2148
	OX-C.4	44.112	45.4905	42.7335		OX-2	43.8363	44.6634	46.0419		OX-2	43.8363	44.6634	46.0419
	OX-C.5	42.7335	44.112	42.7335
	OX-D.1	42.7335	74.439	75.8175
	OX-D.2	45.4905	73.0605	74.439
	OX-D.3	45.4905	70.3035	71.682
	OX-D.4	44.112	74.439	75.8175
	OX-D.5	42.7335	71.682	73.0605
	OX-1.1	46.869	48.2475	46.869
	OX-1.2	44.112	45.4905	44.112
	OX-1.3	45.4905	46.869	45.4905
	OX-1.4	46.869	48.2475	46.869
	OX-1.5	42.7335	44.112	42.7335
	OX-2.1	45.4905	44.112	45.4905
	OX-2.2	44.112	45.4905	46.869
	OX-2.3	41.355	42.7335	44.112
	OX-2.4	45.4905	46.869	48.2475
	OX-2.5	42.7335	44.112	45.4905
